# Supplementary material for: Erythrosine–Dialdehyde Cellulose Nanocrystal Coatings for Antibacterial Paper Packaging
Source: Polymers (Basel). 2024 Apr 1;16(7):960. doi: 10.3390/polym16070960 (PMC11013871; doi:10.3390/polym16070960)
Supplement: Supplementary file 1 [file polymers-16-00960-s001.zip]

Archive with 1 entries (1 files):
- polymers-2899577-supplementary.pdf
